# Supplementary material for: Function of m5C RNA methyltransferase NOP2 in high-grade serous ovarian cancer
Source: Cancer Biol Ther. 2023 Oct 6;24(1):2263921. doi: 10.1080/15384047.2023.2263921 (PMC10561575; doi:10.1080/15384047.2023.2263921)
Supplement: Supplemental Material [file KCBT_A_2263921_SM3080.zip]

Archive with 5 entries (5 files):
- Supplementary Legends.doc
- Figure S1.tif
- Figure S2.tif
- Clinical information on tissue microarrays.xlsx
- DNA sequencing report.zip
