# Supplementary material for: Function of m5C RNA methyltransferase NOP2 in high-grade serous ovarian cancer
Source: Cancer Biol Ther. 2023 Oct 6;24(1):2263921. doi: 10.1080/15384047.2023.2263921 (PMC10561575; doi:10.1080/15384047.2023.2263921)
Supplement: Supplemental Material [file KCBT_A_2263921_SM3080.zip › Clinical information on tissue microarrays.xlsx]

## Sheet: Sheet1
Position	Integrated Optical Density(IOD)	Area	Average Optical Density(AOD)	Pathological type	Surgical time	Age	Preoperative CA125(0-30.2U/ml)	Preoperative HE4(0-140Pmol/L)	FIGO	Tumour size(cm)
A06	61.6529	380.182	0.162167	high-grade serous carcinoma	2017/3/2	67	68.1	257.8	ⅢC	1.6*1.2*0.7
A07	5.12245	115.49	0.0443539	high-grade serous carcinoma	2017/7/27	48	3312	834.1	ⅢC	8*6.5*2.5
A10	8.89244	98.6582	0.0901338	high-grade serous carcinoma	2018/1/17	52	20.7	80.45	ⅢC	4*4*4
A11	2.39233	140.603	0.0170148	high-grade serous carcinoma	2018/3/15	66	>5111	278.6	ⅢC	6*6*7
A14	13.6926	152.223	0.0899511	high-grade serous carcinoma	2018/8/28	81	>600	553.9	ⅢC	3
A15	4.24036	116.525	0.0363901	high-grade serous carcinoma	2018-11-05	54	65.9	50.55	I C	left4*5+right3*4
B01	2.52193	69.1635	0.0364634	high-grade serous carcinoma	2018-11-15	75	>600	488.5	ⅢC	5*4*4
B03	2.76543	83.2524	0.0332174	high-grade serous carcinoma	2018-12-12	59	88.44	20.54	ⅢC	8.8*6.1*5.8
B05	2.89739	80.1503	0.0361495	high-grade serous carcinoma	2018-12-18	56	89.9	106.2	ⅢC	10*4*2.5
B07	26.3906	181.264	0.145592	high-grade serous carcinoma	2019/1/15	55	>600	807.9	ⅢC	25*25*20
B10	3.32341	119.631	0.0277806	high-grade serous carcinoma	2019/2/19	65	371.7	105.3	ⅢC	3*4*4
B11	3.30234	102.236	0.0323012	high-grade serous carcinoma	2019/3/28	55	374.4	265.8	ⅢC	7*6.5*4
B12	11.3356	141.272	0.0802396	high-grade serous carcinoma	2019/3/28	46	311.6	202.1	ⅡB	5*2*2
B13	4.32615	121.183	0.0356995	high-grade serous carcinoma	2019/4/9	71	244.1	103.7	ⅢC	2.3*1.5*0.8
B14	0.831351	78.5726	0.0105807	high-grade serous carcinoma	2017-02-15	53	1105.9	606.3	ⅢC	left:5*3.5*3+right:5.8*4*4
B15	1.68551	72.7098	0.0231814	high-grade serous carcinoma	2019-04-25	56	200.7	134.9	ⅢC	5*4*2.5
C01	8.86233	270.567	0.0327547	high-grade serous carcinoma	2019/5/14	54	352.7	154.9	ⅢC	2.5*1.5*1
C04	8.75769	153.353	0.0571082	high-grade serous carcinoma	2019/7/8	56	41.5	57.1	ⅡB	8*6.5*1.8
C06	84.6216	1002.72	0.0843923	high-grade serous carcinoma	2019/7/11	68	262	1500	ⅡB	13*11*5
C12	7.66084	379.211	0.020202	high-grade serous carcinoma	2019/9/26	55	168.2	400.8	ⅢC	6.5*6*4.5
C15	10.9348	188.706	0.057946	high-grade serous carcinoma	2019-11-12	62	>600	796.6	ⅢC	4*3.6*3.2
D01	6.90581	295.891	0.023339	high-grade serous carcinoma	2019-11-12	70	468.1	779.2	ⅢC	2*1.5
D02	28.5787	697.346	0.0409821	high-grade serous carcinoma	2019-11-27	47	>600	192.1	ⅢC	3*2*1.5
D03	15.0818	426.69	0.0353459	high-grade serous carcinoma	2019/12/19	79	222.6	428.6	ⅢC	6.5*4*2.3
D07	8.08329	229.984	0.0351472	high-grade serous carcinoma	2020-04-07	41	>600	104.5	ⅢC	8*5.5*2
D10	52.2506	963.772	0.0542147	high-grade serous carcinoma	2020/5/13	53	202.3	329.3	ⅢC	6
D14	11.315	193.697	0.0584159	high-grade serous carcinoma	2020/10/13	68	138.2	103.1	ⅢC	2.3*1*1
E01	4.25372	170.363	0.0249686	high-grade serous carcinoma	2020/10/27	68	172.9	265.7	ⅢC	4.5*3
E02	12.8598	471.07	0.0272991	high-grade serous carcinoma	2020/11/26	61	244.3	298.7	IVB	5*4.5*4
E03	95.048	1327.95	0.0715748	high-grade serous carcinoma	2020/12/10	62	47.4	149.3	ⅡB	1.8*1.3*0.6
E04	17.3398	197.442	0.0878224	high-grade serous carcinoma	2020/12/29	48	110.3	92.99	ⅢC	1.5*1.2*0.5
E07	2.61729	209.503	0.0124929	high-grade serous carcinoma	2021/2/7	63	42.2	146.3	ⅢC	0.7*0.5*0.3
E09	11.0086	197.509	0.0557369	high-grade serous carcinoma	2021/3/18	58	2003.5	140.7	ⅢC	6.5*3.5*1.8
E10	8.55322	328.989	0.0259985	high-grade serous carcinoma	2021/4/1	66	41.3	1075	ⅢC	1.8*1.5*1.2
E12	9.0582	225.592	0.040153	high-grade serous carcinoma	44349	71	396	1500	ⅢC	6*3*2.5
E13	50.5729	535.54	0.0944334	high-grade serous carcinoma	2021/6/8	61	1269.9	521.8	ⅢC	3.5*3.5*3
F03	7.86945	396.491	0.0198477	high-grade serous carcinoma	2021-08-05	71	119.4	875.5	IVB	3*2*0.8
F06	6.4759	215.422	0.0300614	high-grade serous carcinoma	2021/8/17	77	97.4	205	ⅢC	15*10*2.5
F07	2.78346	208.233	0.0133671	high-grade serous carcinoma	2021/8/25	55	114.3	82.34	ⅢC	3*3*1.2
F10	57.7925	627.088	0.0921601	high-grade serous carcinoma	2021-11-09	66	223.5	856.8	IVB	4.5*4*3.5
F11	15.2817	279.923	0.0545924	high-grade serous carcinoma	2021-11-10	51	105.3	50.45	ⅡB	3*2*1.5
F12	54.084	734.971	0.0735866	high-grade serous carcinoma	2021-11-30	66	4387.3	1055	IVB	18*17*11
G04	10.6338	217.263	0.0489444	high-grade serous carcinoma	2022-02-17	51	1648.3	160.3	ⅢC	6*5.5*4.5
G06	3.76137	130.335	0.0288593	high-grade serous carcinoma	2022-03-08	71	3221.7	>1500	ⅢC	7.5*5.5*2.5
G07	34.4053	540.634	0.0636387	high-grade serous carcinoma	2022-03-08	50	1225	683	ⅢC	13*9*6
G08	7.59719	170.925	0.0444476	high-grade serous carcinoma	2022-03-31	86	347.2	>1500	ⅢC	1.7*0.8*0.8
G09	132.786	871.632	0.152342	high-grade serous carcinoma	2017-03-02	71	2140.7	263.8	ⅢC	left3.5*2.5*1.5+right4*3.5*2.5
G10	67.9919	815.112	0.0834142	high-grade serous carcinoma	2017-03-15	70	18.1	291.3	ⅡB	6*4*2
G11	41.2371	382.698	0.107754	high-grade serous carcinoma	2017-04-13	56	165.5	73.25	ⅢC	left2.2*1.8*1+right2.5*1.3*1
G13	166.615	1226.97	0.135794	high-grade serous carcinoma	2017-09-28	49	7.6	63.91	ⅢC	7.5*6*2
G15	9.29085	309.679	0.0300015	high-grade serous carcinoma	2018-07-09	67	>600	1408	ⅢC	left2.5*2.5*2+right3.5*2.3*1
H03	90.659	674.282	0.134453	high-grade serous carcinoma	2017-03-02	50	1378	192.3	ⅢC	4.3*3*3.1
H04	280.292	1604.1	0.174735	high-grade serous carcinoma	2016-05-26	51	3625.8	775.2	ⅢC	15*15*12
H05	15.7031	464.729	0.0337898	high-grade serous carcinoma	2021/6/3	48	793.4	291.6	ⅢC	2.7
H06	23.0601	375.49	0.0614132	high-grade serous carcinoma	2018/3/20	55	>5111	643.8	ⅢB	5*4*1
H07	155.268	1037.04	0.149722	high-grade serous carcinoma	2015-12-09	73	391.31	77.51	ⅡB	1.5*0.8*0.7
H08	261.073	1259.04	0.207358	high-grade serous carcinoma	2015/12/28	78	3133.7	1208.28	ⅢC	10*8*8
H10	20.4198	347.089	0.0588316	high-grade serous carcinoma	2018/6/14	40	>600	1500	ⅢC	left12.5*9.5*5+right8.5*6.5*5.8
H11	24.7639	329.354	0.0751893	high-grade serous carcinoma	2016/5/30	63	123.5	120.2	ⅢC	12.5*7.5*2.5
H12	15.5898	401.302	0.0388481	high-grade serous carcinoma	2021/5/27	57	1131.2	517.4	ⅢC	7*6.3*3.5
H13	51.4044	444.362	0.115681	high-grade serous carcinoma	2015/12/17	61	1644.1	1480.65	ⅢC	9*6*6.5、4.5*4.4
I01	4.66775	143.258	0.0325828	high-grade serous carcinoma	2021/3/2	53	580.6	291.2	ⅢC	11*8.5*6.5
I02	45.6819	655.668	0.0696722	high-grade serous carcinoma	2022-03-09	52	470.4	119.2	ⅢC	11.5*6.5*1.5
C02	3.12014	153.353	0.0203462	fimbria
C03	0.905948	88.8094	0.010201	fimbria
C10	14.7218	393.105	0.0374499	fimbria
D08	31.4538	630.646	0.0498756	fimbria
D12	3.52303	221.283	0.0159209	fimbria
D15	13.6137	357.205	0.0381117	fimbria
E06	5.50256	277.408	0.0198357	fimbria
G03	3.09567	265.287	0.0116691	fimbria
H15	34.2317	530.226	0.0645606	fimbria
I05	17.045	298.436	0.0571143	fimbria
I14	12.9243	165.44	0.0781206	fimbria
I15	2.32896	160.381	0.0145215	fimbria
J01	3.17114	237.075	0.0133761	fimbria
